# Supplementary material for: A System dynamics analysis of the factors influencing the promotion of prefabricated decoration, based on a co-occurrence network
Source: PLoS One. 2025 Sep 4;20(9):e0331703. doi: 10.1371/journal.pone.0331703 (PMC12410792; doi:10.1371/journal.pone.0331703)
Supplement: S1 Table — (XLSX) [file pone.0331703.s001.xlsx]

## Sheet: 装配式装修邻接矩阵csv格式
	G1	G2	G3	G4	G5	G6	G7	G8	G9	I1	I2	S1	S2	D1	D2	D3	D4	D5	D6	D7	D8	D9	D10	D11	D12	D13	D14	D15	C1	C2	C3	M1	M2	M3
G1	0	15	6	3	20	14	36	5	0	2	2	15	3	34	18	21	2	21	9	5	6	31	0	3	8	0	17	33	33	24	24	12	0	7
G2	15	0	5	0	3	15	22	0	0	0	0	0	0	12	4	2	0	1	2	0	3	8	0	3	0	0	12	21	21	2	3	1	0	1
G3	6	5	0	2	1	4	2	0	0	1	1	3	0	5	2	2	0	3	5	2	2	0	2	0	0	3	0	10	10	3	2	1	2	0
G4	3	0	2	0	10	0	2	0	0	0	0	1	0	12	20	8	6	0	10	10	0	0	0	2	0	1	0	9	10	1	0	1	0	2
G5	20	3	1	10	0	2	0	0	0	0	0	3	0	20	10	0	19	12	5	10	0	14	4	4	17	9	13	12	13	2	0	10	3	9
G6	14	15	4	0	2	0	20	0	0	0	0	6	1	16	0	3	4	3	1	0	0	9	0	0	0	0	22	24	20	9	9	15	8	3
G7	36	22	2	2	0	20	0	0	0	0	1	5	10	10	0	0	1	0	0	0	0	2	2	5	0	0	19	32	35	12	9	9	0	0
G8	5	0	0	0	0	0	0	0	20	22	27	6	0	32	0	0	10	14	1	0	0	20	0	0	0	0	1	33	36	6	5	5	0	0
G9	0	0	0	0	0	0	0	20	0	20	22	0	0	0	0	0	0	1	0	0	0	10	15	0	0	0	0	2	2	3	3	4	0	0
I1	2	0	1	0	0	0	0	22	20	0	30	10	10	13	3	0	4	1	0	0	0	18	0	0	0	0	4	30	20	12	2	9	0	7
I2	2	0	1	0	0	0	1	27	22	30	0	5	14	2	0	0	3	9	0	0	0	18	0	3	0	0	0	23	18	10	14	10	0	0
S1	15	0	3	1	3	6	5	6	0	10	5	0	20	0	0	5	9	0	18	0	0	0	0	2	0	0	5	3	2	3	3	1	0	4
S2	3	0	0	0	0	1	10	0	0	10	14	20	0	1	0	0	0	0	0	0	0	3	0	1	0	0	0	16	12	9	18	3	0	1
D1	34	12	5	12	20	16	10	32	0	13	2	0	1	0	20	10	19	8	5	17	14	3	4	6	5	2	10	20	26	18	19	16	17	23
D2	18	4	2	20	10	0	0	0	0	3	0	0	0	20	0	2	0	1	1	20	19	0	2	10	0	0	0	12	18	2	3	1	20	10
D3	21	2	2	8	0	3	0	0	0	0	0	5	0	10	2	0	10	12	18	3	9	0	4	5	1	0	3	0	6	9	12	10	16	9
D4	2	0	0	6	19	4	1	10	0	4	3	9	0	19	0	10	0	0	0	0	0	0	0	0	10	0	3	0	8	0	15	5	20	2
D5	21	1	3	0	12	3	0	14	1	1	9	0	0	8	1	12	0	0	5	1	1	0	0	0	8	3	3	2	0	0	0	0	0	8
D6	9	2	5	10	5	1	0	1	0	0	0	18	0	5	1	18	0	5	0	0	0	0	0	1	0	0	0	20	10	5	3	0	0	0
D7	5	0	2	10	10	0	0	0	0	0	0	0	0	17	20	3	0	1	0	0	18	0	2	0	0	0	0	6	7	0	0	0	15	8
D8	6	3	2	0	0	0	0	0	0	0	0	0	0	14	19	9	0	1	0	18	0	8	0	1	0	0	0	18	15	4	4	0	10	0
D9	31	8	0	0	14	9	2	20	10	18	18	0	3	3	0	0	0	0	0	0	8	0	8	14	3	0	0	4	3	5	5	6	0	0
D10	0	0	2	0	4	0	2	0	15	0	0	0	0	4	2	4	0	0	0	2	0	8	0	8	0	0	0	5	3	1	1	0	0	1
D11	3	3	0	2	4	0	5	0	0	0	3	2	1	6	10	5	0	0	1	0	1	14	8	0	0	0	0	12	8	10	10	0	0	0
D12	8	0	0	0	17	0	0	0	0	0	0	0	0	5	0	1	10	8	0	0	0	3	0	0	0	0	0	0	5	0	2	0	8	3
D13	0	0	3	1	9	0	0	0	0	0	0	0	0	2	0	0	0	3	0	0	0	0	0	0	0	0	5	12	16	5	3	0	19	0
D14	17	12	0	0	13	22	19	1	0	4	0	5	0	10	0	3	3	3	0	0	0	0	0	0	0	5	0	1	3	2	4	1	2	17
D15	33	21	10	9	12	24	32	33	2	30	23	3	16	20	12	0	0	2	20	6	18	4	5	12	0	12	1	0	35	29	18	16	2	1
C1	33	21	10	10	13	20	35	36	2	20	18	2	12	26	18	6	8	0	10	7	15	3	3	8	5	16	3	35	0	18	22	30	5	10
C2	24	2	3	1	2	9	12	6	3	12	10	3	9	18	2	9	0	0	5	0	4	5	1	10	0	5	2	29	18	0	2	9	0	2
C3	24	3	2	0	0	9	9	8	3	2	14	3	18	19	3	12	15	0	3	0	4	5	1	10	2	3	4	18	22	2	0	1	0	0
M1	12	1	1	1	10	15	9	5	4	9	10	1	3	16	1	10	5	0	0	0	0	6	0	0	0	0	1	16	30	9	1	0	0	0
M2	0	0	2	0	3	8	0	0	0	0	0	0	0	17	20	16	20	0	0	15	10	0	0	0	8	19	2	2	5	0	0	0	0	0
M3	7	1	0	2	9	3	0	0	0	7	0	4	1	23	10	9	2	8	0	8	0	0	1	0	3	0	17	1	10	2	0	0	0	0
