# Supplementary material for: A System dynamics analysis of the factors influencing the promotion of prefabricated decoration, based on a co-occurrence network
Source: PLoS One. 2025 Sep 4;20(9):e0331703. doi: 10.1371/journal.pone.0331703 (PMC12410792; doi:10.1371/journal.pone.0331703)
Supplement: S2 Table — (XLSX) [file pone.0331703.s002.xlsx]

## Sheet: 属性数值
Id	kind
G1	Government
G2	Government
G3	Government
G4	Government
G5	Government
G6	Government
G7	Government
G8	Government
G9	Government
I1	Industry associations
I2	Industry associations
S1	Supervision Agency
S2	Supervision Agency
D1	Developers
D2	Developers
D3	Developers
D4	Developers
D5	Developers
D6	Developers
D7	Developers
D8	Developers
D9	Developers
D10	Developers
D11	Developers
D12	Developers
D13	Developers
D14	Developers
D15	Developers
C1	Consumer
C2	Consumer
C3	Consumer
M1	Material Suppliers
M2	Material Suppliers
M3	Material Suppliers
